# Supplementary material for: Building a community of practice through social media using the hashtag #neoEBM
Source: PLoS One. 2021 May 28;16(5):e0252472. doi: 10.1371/journal.pone.0252472 (PMC8162580; doi:10.1371/journal.pone.0252472)
Supplement: S1 Data — (XLSX) [file pone.0252472.s001.xlsx]

## Sheet: Top 20 users
	Number of tweets using #neoEBM	Twitter handle				Number of followers	Location (if available)
1	1691	@EBNEO	Evidence-Based Neo	The international society disseminating neonatal clinical research evidence: #ebneoalerts curate, #ebneoreviews appraise, #ebneopolls survey.		8827	the World	https://ebneo.org/
					Org. Advocacy					Organisation
2	735	@nbamat	Nicolas A. Bamat, MD MSCE	@ChildrensPhila @PennMedicine neonatologist & clinical researcher; focus on neonatal lung disease. Ops lead @EBNEO. Assoc Ed @CochraneNeonate #NeoEBM 🇪🇨🇺🇸		1831	Philadelphia, PA	https://cpce.research.chop.edu/about-us/team-members/nicolas-bamat-md-msce
					Doctor Researcher/Academic					Neonatologist
3	652	@ASagynbu	Abduvalieva Sagynbu	Neonatologist👩🏻‍⚕️ World citizen🌍		204	Kyrgyzstan
					Unknown					Neonatologist
4	527	@jonathan_davis3	Jonathan Davis	Medical director for NETS WA. Neonatal consultant. Associate ed. with ADC F&N Tweets personal and for ADC. Opinions my own. #foamed #foamneo.		2143	Perth, Western Australia
					Doctor					Neonatologist
5	330	@ADC_FN	ADC F&N			2211		http://fn.bmj.com
					Org. Media					Journal
6	292	@NICU_Musings	Michael Narvey	A Neonatologist practicing in Canada. Enjoy dabbling in social media to help advance medical knowledge. AKA All Things Neonatal #MedEd #neotwitter #neoEBM		3955	Winnipeg, Canada	https://allthingsneonatal.com
					Doctor					Neonatologist
7	273	@giligirl35	Elissa Remmer	Hanging in the #NICU. Into interdisciplinary #meded and #simulation in peds, and improving outcomes via education. #foamed #neoEBM #foamneo		547	Montreal, QC
					HCP					Neonatal nurse
8	256	@LearnNna	NNA_Learn	'LEARN' -Linking Education and Research In Neonatal Care, a Special Interest group within the UK Neonatal Nurses Association. Chaired by J.Petty and B.Boyle		307	United Kingdom	http://www.nna.org.uk
					Unknown					Organisation
9	246	@AmyKKeir	Amy Keir	Neonatologist/Researcher @SAHMRI_AU & @UniofAdelaide | @NHMRC Early Career Fellow | #neoEBM | #FOAMneo | She/Her | Opinions = mine		586	Adelaide, South Australia	https://researchers.adelaide.edu.au/profile/amy.keir
					Unknown					Neonatologist
10	233	@oelkhateeb	Omar Elkhateeb, MD🌎	Consultant Neonatologist at @KFMC_Riyadh. Love Evidence-Based Medicine (EBM), and more if it's #NeoEBM. Social Media Co-Editor at @EBNEO		1712	Riyadh	http://www.ebneo.org
					Doctor					Neonatologist
11	233	@CNN_neonatal	CNN_neonatal	Canadian Neonatal Network™ - Dedicated to improving neonatal-perinatal health. Retweets are not endorsements.		1953	Toronto, Ontario, Canada	http://www.canadianneonatalnetwork.org/
					Unknown					Neonatal research organisation
12	228	@vitoalbi	Victoria Aldecoa	@hospitalclinic & @BCNatalResearch neonatologist		81	Barcelona, Cataluña
					Unknown					Neonatologist
13	226	@KentWillisMD	Kent Willis MD	Assistant Professor Neonatologist Physician-Scientist @UABSOM @usbpeds K08-supported from @nih_nhlbi | mycobiome | gut-lung axis | he/him | member @LabLung		2362	Birmingham, AL	http://linkedin.com/in/kent-willis-md-aa776b25
					Doctor					Neonatologist
14	225	@souvik_neo	Souvik Mitra	Assistant Professor, Pediatrics, Dalhousie University; Research interests: Hemodynamics, perfusion & oxygenation in preemies; Social media editor @EBNEO #neoEBM		1074	Halifax, Nova Scotia	https://www.researchgate.net/profile/Souvik_Mitra2
					Unknown					Neonatologist
15	223	@drbretty	Brett J. Manley	Neonatologist @thewomens | Associate Professor @UniMelbMDHS | @PlussTrial | @CREnewborn | Opinions my own #neoEBM		1859	Melbourne, Victoria, Australia
					Doctor Researcher/Academic					Neonatologist
16	221	@BrianKingNeo	Brian King	Neonatology fellow @TexasChildrens and @BCMHouston. Interests are #neoEBM and value-based care. My opinions are my own (I have many). Social media lead @EBNEO		601	Houston, TX
					Unknown					Neonatal fellow
17	202	@neo_twiter	NeoTwiter	Bot retweets #COVIDNeo #Equity4Babies #FOAMNeo #NeoEBM #Neonatology #NeoPapers #NeoGraphics #NeoTwitter. Logo based on @freepik. Human @proanoA.		152
					Unknown					Bot retweeting #neoEBM developed by a neonatal resident
18	197	@ravimpatelmd	Ravi Mangal Patel	Neonatologist, researcher: NEC, transfusion, caffeine, #preemie survival. Passionate about #neoEBM #QI #preventNEC. Scientific Advisor @NECSociety. Tweets=own.		2135	Atlanta, GA	http://www.pedsresearch.org/research-group/ravi-patel
					Doctor Researcher/Academic					Neonatologist
19	191	@JPerinatology	Journal of Perinatology			2059		https://www.nature.com/jp/
					Unknown					Journal
20	182	@neonatelee1	neonatelee	Academic lead for simulation. RN Child. ED & NICU. MSc NICU nursing. Snr lecturer. Father. Husband. EdD Auto-ethnography. Pompey. All opinions my own.		762
					Unknown					Neonatal nurse
						35361
						1768.05

## Sheet: Raw data XmR 
	New users	UCL	+2 Sigma	+1 Sigma	Mean	-1 Sigma	-2 Sigma	LCL	LastCell	Range	UCL	+2 Sigma	+1 Sigma	Average	-1 Sigma	-2 Sigma	LCL
2018-05-01	323	167.861	145.251	122.641	100.031	77.4213	54.8113	32.2013	323					25.5
2018-06-01	145	167.861	145.251	122.641	100.031	77.4213	54.8113	32.2013	145	178	83.3085	64.039	44.7695	25.5	6.2305	0	0
2018-07-01	127	167.861	145.251	122.641	100.031	77.4213	54.8113	32.2013	127	18	83.3085	64.039	44.7695	25.5	6.2305	0	0
2018-08-01	123	167.861	145.251	122.641	100.031	77.4213	54.8113	32.2013	123	4	83.3085	64.039	44.7695	25.5	6.2305	0	0
2018-09-01	70	167.861	145.251	122.641	100.031	77.4213	54.8113	32.2013	70	53	83.3085	64.039	44.7695	25.5	6.2305	0	0
2018-10-01	88	167.861	145.251	122.641	100.031	77.4213	54.8113	32.2013	88	18	83.3085	64.039	44.7695	25.5	6.2305	0	0
2018-11-01	120	167.861	145.251	122.641	100.031	77.4213	54.8113	32.2013	120	32	83.3085	64.039	44.7695	25.5	6.2305	0	0
2018-12-01	58	167.861	145.251	122.641	100.031	77.4213	54.8113	32.2013	58	62	83.3085	64.039	44.7695	25.5	6.2305	0	0
2019-01-01	55	167.861	145.251	122.641	100.031	77.4213	54.8113	32.2013	55	3	83.3085	64.039	44.7695	25.5	6.2305	0	0
2019-02-01	50	167.861	145.251	122.641	100.031	77.4213	54.8113	32.2013	50	5	83.3085	64.039	44.7695	25.5	6.2305	0	0
2019-03-01	60	167.861	145.251	122.641	100.031	77.4213	54.8113	32.2013	60	10	83.3085	64.039	44.7695	25.5	6.2305	0	0
2019-04-01	145	167.861	145.251	122.641	100.031	77.4213	54.8113	32.2013	145	85	83.3085	64.039	44.7695	25.5	6.2305	0	0
2019-05-01	148	167.861	145.251	122.641	100.031	77.4213	54.8113	32.2013	148	3	83.3085	64.039	44.7695	25.5	6.2305	0	0
2019-06-01	121	167.861	145.251	122.641	100.031	77.4213	54.8113	32.2013	121	27	83.3085	64.039	44.7695	25.5	6.2305	0	0
2019-07-01	71	167.861	145.251	122.641	100.031	77.4213	54.8113	32.2013	71	50	83.3085	64.039	44.7695	25.5	6.2305	0	0
2019-08-01	56	167.861	145.251	122.641	100.031	77.4213	54.8113	32.2013	56	15	83.3085	64.039	44.7695	25.5	6.2305	0	0
2019-09-01	81	167.861	145.251	122.641	100.031	77.4213	54.8113	32.2013	81	25	83.3085	64.039	44.7695	25.5	6.2305	0	0
2019-10-01	72	167.861	145.251	122.641	100.031	77.4213	54.8113	32.2013	72	9	83.3085	64.039	44.7695	25.5	6.2305	0	0
2019-11-01	104	167.861	145.251	122.641	100.031	77.4213	54.8113	32.2013	104	32	83.3085	64.039	44.7695	25.5	6.2305	0	0
2019-12-01	73	167.861	145.251	122.641	100.031	77.4213	54.8113	32.2013	73	31	83.3085	64.039	44.7695	25.5	6.2305	0	0
2020-01-01	51	167.861	145.251	122.641	100.031	77.4213	54.8113	32.2013	51	22	83.3085	64.039	44.7695	25.5	6.2305	0	0
2020-02-01	119	167.861	145.251	122.641	100.031	77.4213	54.8113	32.2013	119	68	83.3085	64.039	44.7695	25.5	6.2305	0	0
2020-03-01	111	167.861	145.251	122.641	100.031	77.4213	54.8113	32.2013	111	8	83.3085	64.039	44.7695	25.5	6.2305	0	0
2020-04-01	95	167.861	145.251	122.641	100.031	77.4213	54.8113	32.2013	95	16	83.3085	64.039	44.7695	25.5	6.2305	0	0
2020-05-01	76	167.861	145.251	122.641	100.031	77.4213	54.8113	32.2013	76	19	83.3085	64.039	44.7695	25.5	6.2305	0	0
2020-06-01	59	167.861	145.251	122.641	100.031	77.4213	54.8113	32.2013	59	17	83.3085	64.039	44.7695	25.5	6.2305	0	0
2020-07-01	87	167.861	145.251	122.641	100.031	77.4213	54.8113	32.2013	87	28	83.3085	64.039	44.7695	25.5	6.2305	0	0
2020-08-01	99	167.861	145.251	122.641	100.031	77.4213	54.8113	32.2013	99	12	83.3085	64.039	44.7695	25.5	6.2305	0	0
2020-09-01	111	167.861	145.251	122.641	100.031	77.4213	54.8113	32.2013	111	12	83.3085	64.039	44.7695	25.5	6.2305	0	0
2020-10-01	114	167.861	145.251	122.641	100.031	77.4213	54.8113	32.2013	114	3	83.3085	64.039	44.7695	25.5	6.2305	0	0
2020-11-01	75	167.861	145.251	122.641	100.031	77.4213	54.8113	32.2013	75	39	83.3085	64.039	44.7695	25.5	6.2305	0	0
2020-12-01	114	167.861	145.251	122.641	100.031	77.4213	54.8113	32.2013	114	39	83.3085	64.039	44.7695	25.5	6.2305	0	0
		167.861	145.251	122.641	100.031	77.4213	54.8113	32.2013	114		83.3085	64.039	44.7695	25.5	6.2305	0	0
		167.861	145.251	122.641	100.031	77.4213	54.8113	32.2013	114		83.3085	64.039	44.7695	25.5	6.2305	0	0
		167.861	145.251	122.641	100.031	77.4213	54.8113	32.2013	114		83.3085	64.039	44.7695	25.5	6.2305	0	0
		167.861	145.251	122.641	100.031	77.4213	54.8113	32.2013	114		83.3085	64.039	44.7695	25.5	6.2305	0	0
		167.861	145.251	122.641	100.031	77.4213	54.8113	32.2013	114		83.3085	64.039	44.7695	25.5	6.2305	0	0
		167.861	145.251	122.641	100.031	77.4213	54.8113	32.2013	114		83.3085	64.039	44.7695	25.5	6.2305	0	0
		167.861	145.251	122.641	100.031	77.4213	54.8113	32.2013	114		83.3085	64.039	44.7695	25.5	6.2305	0	0
		167.861	145.251	122.641	100.031	77.4213	54.8113	32.2013	114		83.3085	64.039	44.7695	25.5	6.2305	0	0
		167.861	145.251	122.641	100.031	77.4213	54.8113	32.2013	114		83.3085	64.039	44.7695	25.5	6.2305	0	0
		167.861	145.251	122.641	100.031	77.4213	54.8113	32.2013	114		83.3085	64.039	44.7695	25.5	6.2305	0	0
		167.861	145.251	122.641	100.031	77.4213	54.8113	32.2013	114		83.3085	64.039	44.7695	25.5	6.2305	0	0
		167.861	145.251	122.641	100.031	77.4213	54.8113	32.2013	114		83.3085	64.039	44.7695	25.5	6.2305	0	0
		167.861	145.251	122.641	100.031	77.4213	54.8113	32.2013	114		83.3085	64.039	44.7695	25.5	6.2305	0	0
		167.861	145.251	122.641	100.031	77.4213	54.8113	32.2013	114		83.3085	64.039	44.7695	25.5	6.2305	0	0
		167.861	145.251	122.641	100.031	77.4213	54.8113	32.2013	114		83.3085	64.039	44.7695	25.5	6.2305	0	0
		167.861	145.251	122.641	100.031	77.4213	54.8113	32.2013	114		83.3085	64.039	44.7695	25.5	6.2305	0	0
		167.861	145.251	122.641	100.031	77.4213	54.8113	32.2013	114		83.3085	64.039	44.7695	25.5	6.2305	0	0
		167.861	145.251	122.641	100.031	77.4213	54.8113	32.2013	114		83.3085	64.039	44.7695	25.5	6.2305	0	0
		167.861	145.251	122.641	100.031	77.4213	54.8113	32.2013	114		83.3085	64.039	44.7695	25.5	6.2305	0	0
		167.861	145.251	122.641	100.031	77.4213	54.8113	32.2013	114		83.3085	64.039	44.7695	25.5	6.2305	0	0

## Sheet: Raw data
	Previous tweets	New tweets	Cummulative tweets			Previous users	New users	Cummulative users
2018-05-01	0	1134	1134		2018-05-01	0	323	323
2018-06-01	1134	730	1864		2018-06-01	323	145	468
2018-07-01	1864	731	2595		2018-07-01	468	127	595
2018-08-01	2595	794	3389		2018-08-01	595	123	718
2018-09-01	3389	652	4041		2018-09-01	718	70	788
2018-10-01	4041	808	4849		2018-10-01	788	88	876
2018-11-01	4849	1052	5901		2018-11-01	876	120	996
2018-12-01	5901	939	6840		2018-12-01	996	58	1054
2019-01-01	6840	531	7371		2019-01-01	1054	55	1109
2019-02-01	7371	559	7930		2019-02-01	1109	50	1159
2019-03-01	7930	530	8460		2019-03-01	1159	60	1219
2019-04-01	8460	1381	9841		2019-04-01	1219	145	1364
2019-05-01	9841	861	10702		2019-05-01	1364	148	1512
2019-06-01	10702	661	11363		2019-06-01	1512	121	1633
2019-07-01	11363	555	11918		2019-07-01	1633	71	1704
2019-08-01	11918	420	12338		2019-08-01	1704	56	1760
2019-09-01	12338	734	13072		2019-09-01	1760	81	1841
2019-10-01	13072	629	13701		2019-10-01	1841	72	1913
2019-11-01	13701	712	14413		2019-11-01	1913	104	2017
2019-12-01	14413	685	15098		2019-12-01	2017	73	2090
2020-01-01	15098	399	15497		2020-01-01	2090	51	2141
2020-02-01	15497	714	16211		2020-02-01	2141	119	2260
2020-03-01	16211	633	16844		2020-03-01	2260	111	2371
2020-04-01	16844	633	17477		2020-04-01	2371	95	2466
2020-05-01	17477	628	18105		2020-05-01	2466	76	2542
2020-06-01	18105	593	18698		2020-06-01	2542	59	2601
2020-07-01	18698	596	19294		2020-07-01	2601	87	2688
2020-08-01	19294	810	20104		2020-08-01	2688	99	2787
2020-09-01	20104	771	20875		2020-09-01	2787	111	2898
2020-10-01	20875	927	21802		2020-10-01	2898	114	3012
2020-11-01	21802	630	22432		2020-11-01	3012	75	3087
2020-12-01	22432	1233	23665		2020-12-01	3087	114	3201
